# Supplementary material for: Dual role for Headcase in hemocyte progenitor fate determination in Drosophila melanogaster
Source: PLoS Genet. 2024 Oct 28;20(10):e1011448. doi: 10.1371/journal.pgen.1011448 (PMC11515969; doi:10.1371/journal.pgen.1011448)
Supplement: S1 Data — (XLSX) [file pgen.1011448.s008.xlsx]

## Sheet: Fig1J
Number of lamellocytes/Lobe
Control	col>hdcRNAi	col>unkRNAi	col>hdcRNAi>unkRNAi	col>pi3KCa	col>ptenRNAi	col>hdcRNAi>AktRNAi	col>hdcRNAi>raptorRNAi	col>ptenRNAi>hdc
0	0	133	150	190	170	0	0	10
0	0	81	95	108	130	0	0	4
0	158	90	74	250	75	0	0	0
0	125	45	50	132	150	0	0	0
0	150	180	144	80	50	0	0	60
0	89	15	176	125	72	0	0	4
0	116	80	246	119	43	0	0	4
0	65	24	164	150	134	0	0	0
0	39	60	125	106	121	0	0	1
0	20	49	20	160	119	0	0	4
0	69	33	100	47	94	0	0	0
0	45	24	30	40	93	0	0	0
0	71		140	100	16	0	4	2
0	50		130	17	40	0	1	2
			250	63	5	0		0
			132	23	25	0		0
			280			0
			250			0
						0
						0
						2
						3

## Sheet: Fig1M
Flourescence Intensity of pAkt in the PSC
Mean Flourescence intensity			fold change
control	col>hdc RNAi		control	col>hdc RNAi
3.893	22.963		0.963614	5.68391
3.404	19.197		0.842574	4.75173
7.186	11.052		1.77871	2.73564
3.423	14.814		0.847277	3.66683
3.076	21.216		0.761386	5.25148
4.053	22.453		1.00322	5.55767
0.366	19.282		0.090594	4.77277
3.02	19.146		0.747525	4.73911
3.996	21.004		0.989109	5.19901
5.552	16.343		1.37426	4.0453
4.646	15.653		1.15	3.87451
3.966	12.431		0.981683	3.07698
5.568	13.356		1.37822	3.30594
4.52	28.207		1.11881	6.98193
	21.618			5.35099
	15.73			3.89356

## Sheet: Fig2H
Number of PSC (col>GFP) positive cells
Control	col>pi3k	col>pten rnai	col>hdcRNAi	col>hdcrnai>p35	col>p35	col>hdcRNAi>ptenrnai
30	68	117	32	110	29	22
26	72	71	24	60	36	32
24	12	76	14	56	43	12
40	122	98	27	27	37	20
26	118	74	21	41	35	39
22	60	64	22	58	50	32
44	122	54	28	96	31	28
26	60	63	32	113	45	38
23	50	64	35	55	40	48
30	106	71	30	30	24	26
38	77	58	27	58	42	21
40	117	65	38	72	42	20
45	35	31	33	59	26	50
33	53	40	30	48	30	36
	86	91		33
	44	85		28
		62
		62
		69
		80
		39
		20

## Sheet: Fig2K
Number of Dcp1 positive cells per PSC
Control	col>hdc RNai
0	7
0	1
0	2
0	0
0	1
0	0
0	1
0	0
1	12
0	0
0	7
0	13
0	1
0	1
0	3
0	1
0	0
0	0
0	3
0	1
	0
	0
	3
	0

## Sheet: Fig2N
Percentage of PSC cells in the G2M phase (yellow)
control	col>hdcRNAi
61.9048	40
50	60.9756
68	75
67.6471	86.2069
64	86.6667
72.3077	76.6667
71.4286	88.4615
70	79.2453
60.8696	92.3077
75	65.2174
70.5882	76.3158
62.7907	73.3333
84.6154	70
96.1539	87.8049
87.5	76.6667
83.3333	79.4872
62.5	78.5714
48.7805	71.875
56.25	96
60.5263	96.9697
50
82.0513

## Sheet: Fig2Q
Number of pH3 positive (red) cells in the PSC
Control	col>hdc RNai
2	0
3	0
2	0
1	0
2	0
0	0
0	1
0	0
1	0
1	0
0	0
5	0
0	0
0	0
5	0
2	0
2	0
1	0
0	0
1	0
0
1
0
0

## Sheet: Fig3C
Flourescence Intensity of gstD-GFP in the PSC
Mean Flourescence intensity			fold change
Control	col>hdcRNAi		Control	col>hdcRNAi
10.429	52.346		0.690205	3.46433
5.836	42.716		0.386234	2.827
19.968	37.673		1.32151	2.49325
27.865	47.507		1.84414	3.14408
20.484	61.006		1.35566	4.03746
12.562	56.218		0.83137	3.72058
10.969	64.74		0.725943	4.28458
20.54	38.404		1.35936	2.54163
17.738	29.309		1.17392	1.93971
17.817	57		1.17915	3.77234
9.226	43.81		0.610589	2.8994
16.438	49.154		1.08789	3.25308
15.712	58.549		1.03984	3.87485
19.449	56.446		1.28716	3.73567
13.624			0.901655
6.354			0.420516
15.461			1.02323
8.937			0.591463
16.099			1.06545
16.705			1.10556

## Sheet: Fig3F
Flourescence Intensity of Thor-lacZ in the PSC
Mean Flourescence intensity			fold change
Control	col>hdcRNAi		Control	col>hdcRNAi
4.118	58.859		0.513498	7.33949
4.077	31.582		0.508386	3.93815
10.954	35.63		1.36592	4.44292
5.363	35.67		0.668745	4.44791
7.82	29.319		0.975123	3.65596
8.916	27.636		1.11179	3.4461
14.529	23.665		1.81171	2.95093
11.599	26.006		1.44635	3.24285
5.417	18.457		0.675479	2.30152
7.402	20.018		0.923	2.49617

## Sheet: Fig3M
Number of lamellocytes/Lobe
col>hdc rnai	col>hdcRNAi>Cat	col>hdcRNAi>foxo	col>foxo rnai	col>hdcRNAi>foxo rnai	col>hdcRNAi>spirnai
5	0	0	0	150	5
0	0	0	0	200	0
5	4	0	0	39	5
0	0	0	0	150	0
75	0	0	0	147	79
115	0	0	0	165	100
9	3	0	0	84	63
80	0	0	0	38	150
64	0	0	0	68	115
236	0	0	0	83	75
35	0	0	0	67	1
12	0	0	0	130	0
65	1	0	0	82	3
34	0	0	0	67	2
180	3	0	0	160
200	0	0	0	210
	3	0	2	305
	2	0	3	180
		0		190
		0		120

## Sheet: Fig4D
Flourescence Intensity of hdc>GFP per anterior lobe
Mean Flourescence intensity			fold change
Control	16 h PI		Control	16 h PI
37.365	5.13		0.843717	0.115837
48.332	5.134		1.09136	0.115928
12.311	2.934		0.277987	0.0662509
17.19	3.883		0.388157	0.0876797
28.808	3.975		0.650496	0.0897571
25.438	3.191		0.5744	0.072054
95.435	6.011		2.15496	0.135731
106.61	3.006		2.4073	0.0678767
36.069	1.966		0.814452	0.0443931
35.304	2.696		0.797178	0.0608768
	4.861			0.109763
	2.971			0.0670864

[truncated: 26 more sheets: Fig4E, Fig4L, Fig5C, Fig5D, Fig5J, Fig5K, Fig5N, Fig5Q, Fig5R, Fig5U, Fig5V, S1J, S2D, S2H, S3G, S4H, S5D, S5H, S5K, S5N …]
